# Supplementary material for: GWAS for Early-Establishment QTLs and Their Linkage to Major Phenology-Affecting Genes (Vrn, Ppd, and Eps) in Bread Wheat
Source: Genes (Basel). 2023 Jul 24;14(7):1507. doi: 10.3390/genes14071507 (PMC10378780; doi:10.3390/genes14071507)
Supplement: Supplementary file 1 [file genes-14-01507-s001.zip]

Archive with 1 entries (1 files):
- genes-2414093-supplementary.pdf
